# Supplementary material for: Apple (Malus domestica Borkh.) Cultivar ‘Majda’, a Naturally Non-Browning Cultivar: An Assessment of Its Qualities
Source: Plants (Basel). 2021 Jul 9;10(7):1402. doi: 10.3390/plants10071402 (PMC8309218; doi:10.3390/plants10071402)
Supplement: Supplementary file 1 [file plants-10-01402-s001.zip]

Archive with 1 entries (1 files):
- plants-1289870-SI.pdf
